# Supplementary material for: SEMA3C drives cancer growth by transactivating multiple receptor tyrosine kinases via Plexin B1
Source: EMBO Mol Med. 2018 Jan 18;10(2):219–38. doi: 10.15252/emmm.201707689 (PMC5801490; doi:10.15252/emmm.201707689)
Supplement: Supplementary file 2 — Source Data for Appendix [file EMMM-10-219-s009.zip]

Archive with 7 entries (6 files):
- Source_data_for_appendix_figures/
- Source_data_for_appendix_figures/SD_Appendix_Figure_S1.pdf
- Source_data_for_appendix_figures/SD_Appendix_Figure_S2.pdf
- Source_data_for_appendix_figures/SD_Appendix_Figure_S3.pdf
- Source_data_for_appendix_figures/SD_Appendix_Figure_S4.pdf
- Source_data_for_appendix_figures/SD_Appendix_Figure_S5.pdf
- Source_data_for_appendix_figures/SD_Appendix_Figure_S6.pdf
